# Supplementary material for: Revision of the genus Heterosmylus Krüger, 1913 from China (Neuroptera, Osmylidae)
Source: Zookeys. 2016 Dec 2;(637):107–28. doi: 10.3897/zookeys.637.10310 (PMC5240125; doi:10.3897/zookeys.637.10310)
Supplement: XML Treatment for Heterosmylus [file zookeys.637.10310-treatment1.xml]

<!DOCTYPE tp:taxon-treatment
  PUBLIC "-//TaxonX//DTD Taxonomic Treatment Publishing DTD v0 20100105//EN" "tax-treatment-NSO.dtd">
<tp:taxon-treatment xmlns:tp="http://www.plazi.org/taxpub"><tp:treatment-meta><kwd-group><label>Taxon classification</label><kwd><named-content content-type="kingdom">Animalia</named-content></kwd><kwd><named-content content-type="order">Neuroptera</named-content></kwd><kwd><named-content content-type="family">Osmylidae</named-content></kwd></kwd-group><mixed-citation publication-type="journal"><person-group><name><surname>Dong</surname><given-names>Min</given-names></name><name><surname>Xu</surname><given-names>Han</given-names></name><name><surname>Wang</surname><given-names>Yongjie</given-names></name><name><surname>Jia</surname><given-names>Chunfeng</given-names></name><name><surname>Liu</surname><given-names>Zhiqi</given-names></name></person-group><article-title>Revision of the genus <italic><tp:taxon-name><tp:taxon-name-part taxon-name-part-type="genus">Heterosmylus</tp:taxon-name-part></tp:taxon-name></italic> Krüger, 1913 from China (<tp:taxon-name><tp:taxon-name-part taxon-name-part-type="order">Neuroptera</tp:taxon-name-part></tp:taxon-name>, <tp:taxon-name><tp:taxon-name-part taxon-name-part-type="family">Osmylidae</tp:taxon-name-part></tp:taxon-name>)</article-title><source>Zookeys</source><day>2</day><month>12</month><year>2016</year><volume>2016</volume><issue>637</issue><fpage>107</fpage><lpage>128</lpage><pub-id pub-id-type="doi">10.3897/zookeys.637.10310</pub-id></mixed-citation></tp:treatment-meta><tp:nomenclature><tp:taxon-name>
            <tp:taxon-name-part taxon-name-part-type="genus">Heterosmylus</tp:taxon-name-part>
          </tp:taxon-name><tp:taxon-authority>Krüger, 1913a</tp:taxon-authority></tp:nomenclature><tp:treatment-sec sec-type="type species" id="SECID0E2GAC"><title>Type species.</title><p>
            <italic><tp:taxon-name><tp:taxon-name-part taxon-name-part-type="genus">Heterosmylus</tp:taxon-name-part> <tp:taxon-name-part taxon-name-part-type="species">aspersus</tp:taxon-name-part></tp:taxon-name></italic> <xref ref-type="bibr" rid="B2">Krüger 1913a</xref>: 37, original designation. Deposited in Stettiner Museum (National Museum Szczecin, Poland).</p></tp:treatment-sec><tp:treatment-sec sec-type="type locality" id="SECID0EGIAC"><title>Type locality.</title><p>India: Sikkim.</p></tp:treatment-sec><tp:treatment-sec sec-type="diagnosis" id="SECID0ELIAC"><title>Diagnosis.</title><p>Head brown or dark brown; compound eyes black; antennae shorter than half length of forewing; prothorax black and length longer than width, with yellow setae; meso- and metathorax dark brown with long setae; legs yellow with short brown setae; forewings oblong and subacute at apex, with few brown spots; nygmata clear surrounded by light brown spot; veins thickened; costal cross-veins simple and occasionally bifurcate; forewing Rs with 8–15 branches, distal to the base of wing; cross-veins among Rs branches forming two or three series of gradates; forewing M branching more basally than the divergence of basal branch of Rs; no more than four cross-veins present between the two branches of M; forewing Cu bifurcating near the base of wing; CuA and CuP with numerous pectinate branches; CuP longer than half length of CuA; hind wings similar to forewings in size and shape without any spot apart from pterostigma; hindwing M branching near the base of wing; hindwing CuA with numerous pectinate branches; CuP simple and shorter than half length of CuA; male <!--PageBreak-->genitalia with 9<sup>th</sup> tergite narrow, and sternite approximately quadrate; ectoproct relatively large, callus cerci rounded and located at the middle or underside of ectoproct; male genitalia composed of gonarcus, entoprocesses and mediuncus, arched gonarcus similar to other genera of <tp:taxon-name><tp:taxon-name-part taxon-name-part-type="subfamily">Protosmylinae</tp:taxon-name-part></tp:taxon-name>; mediuncus attached with a membrane below gonarcus, mediuncus bent into C-shape laterally; female genitalia with 9<sup>th</sup> tergite narrow; spermathecae bent into n-shape with base expanded and apex columniform.</p></tp:treatment-sec><tp:treatment-sec sec-type="Included species" id="SECID0E3IAC"><title>Included species.</title><p>
            <italic><tp:taxon-name><tp:taxon-name-part taxon-name-part-type="genus">Heterosmylus</tp:taxon-name-part> <tp:taxon-name-part taxon-name-part-type="species">aspersus</tp:taxon-name-part></tp:taxon-name></italic> Krüger, <italic><tp:taxon-name><tp:taxon-name-part taxon-name-part-type="genus">Heterosmylus</tp:taxon-name-part> <tp:taxon-name-part taxon-name-part-type="species">curvagradatus</tp:taxon-name-part></tp:taxon-name></italic> Yang, <italic><tp:taxon-name><tp:taxon-name-part taxon-name-part-type="genus">Heterosmylus</tp:taxon-name-part> <tp:taxon-name-part taxon-name-part-type="species">flavidus</tp:taxon-name-part></tp:taxon-name></italic> Yang, <italic><tp:taxon-name><tp:taxon-name-part taxon-name-part-type="genus">Heterosmylus</tp:taxon-name-part> <tp:taxon-name-part taxon-name-part-type="species">limulus</tp:taxon-name-part></tp:taxon-name></italic> Yang, <italic><tp:taxon-name><tp:taxon-name-part taxon-name-part-type="genus">Heterosmylus</tp:taxon-name-part> <tp:taxon-name-part taxon-name-part-type="species">primus</tp:taxon-name-part></tp:taxon-name></italic> Nakahara, <italic><tp:taxon-name><tp:taxon-name-part taxon-name-part-type="genus">Heterosmylus</tp:taxon-name-part> <tp:taxon-name-part taxon-name-part-type="species">processus</tp:taxon-name-part></tp:taxon-name></italic> sp. n., <italic><tp:taxon-name><tp:taxon-name-part taxon-name-part-type="genus">Heterosmylus</tp:taxon-name-part> <tp:taxon-name-part taxon-name-part-type="species">shennonganus</tp:taxon-name-part></tp:taxon-name></italic> Yang, <italic><tp:taxon-name><tp:taxon-name-part taxon-name-part-type="genus">Heterosmylus</tp:taxon-name-part> <tp:taxon-name-part taxon-name-part-type="species">wolonganus</tp:taxon-name-part></tp:taxon-name></italic> Yang, <italic><tp:taxon-name><tp:taxon-name-part taxon-name-part-type="genus">Heterosmylus</tp:taxon-name-part> <tp:taxon-name-part taxon-name-part-type="species">yunnanus</tp:taxon-name-part></tp:taxon-name></italic> Yang.</p></tp:treatment-sec><tp:treatment-sec sec-type="comments" id="SECID0E3LAC"><title>Comments.</title><p>Although the type species of <italic><tp:taxon-name><tp:taxon-name-part taxon-name-part-type="genus">Heterosmylus</tp:taxon-name-part></tp:taxon-name></italic> was not described in detail when the genus was established, Krüger provided a detailed description of the type species in a following paper later that year (<xref ref-type="bibr" rid="B2">Krüger 1913a</xref>, <xref ref-type="bibr" rid="B3">b</xref>). This subsequent work was overlooked by <xref ref-type="bibr" rid="B6">Nakahara (1955)</xref>, and later Ghosh (2000) presented a brief description for the species without the genitalic characters. Consequently, the systematic status of <italic><tp:taxon-name><tp:taxon-name-part taxon-name-part-type="genus">Heterosmylus</tp:taxon-name-part></tp:taxon-name></italic> was not well defined, although it is clear that the monophyly of <italic><tp:taxon-name><tp:taxon-name-part taxon-name-part-type="genus">Heterosmylus</tp:taxon-name-part></tp:taxon-name></italic> is well supported in the recent phylogenetic work on <tp:taxon-name><tp:taxon-name-part taxon-name-part-type="family">Osmylidae</tp:taxon-name-part></tp:taxon-name> by <xref rid="B9" ref-type="bibr">Winterton et al. (in press)</xref>. <italic><tp:taxon-name><tp:taxon-name-part taxon-name-part-type="genus">Heterosmylus</tp:taxon-name-part></tp:taxon-name></italic> also can be distinguished from other genera (<italic><tp:taxon-name><tp:taxon-name-part taxon-name-part-type="genus">Gryposmylus</tp:taxon-name-part></tp:taxon-name></italic> Krüger, <italic><tp:taxon-name><tp:taxon-name-part taxon-name-part-type="genus">Lysmus</tp:taxon-name-part></tp:taxon-name></italic> Navás, <italic><tp:taxon-name><tp:taxon-name-part taxon-name-part-type="genus">Paryphosmylus</tp:taxon-name-part></tp:taxon-name></italic> Krüger) in <tp:taxon-name><tp:taxon-name-part taxon-name-part-type="subfamily">Protosmylinae</tp:taxon-name-part></tp:taxon-name> based mainly on wing venation. In <italic><tp:taxon-name><tp:taxon-name-part taxon-name-part-type="genus">Heterosmylus</tp:taxon-name-part></tp:taxon-name></italic>, the veins are thickened and branches of forewing M have no more than four <italic>ma-mp</italic> cross-veins. In both <italic><tp:taxon-name><tp:taxon-name-part taxon-name-part-type="genus">Gryposmylus</tp:taxon-name-part></tp:taxon-name></italic> and <italic><tp:taxon-name><tp:taxon-name-part taxon-name-part-type="genus">Lysmus</tp:taxon-name-part></tp:taxon-name></italic> these are slender and the M vein generally five <italic>ma-mp</italic> cross-veins. Moreover, the base of costal-field of forewing of <italic><tp:taxon-name><tp:taxon-name-part taxon-name-part-type="genus">Heterosmylus</tp:taxon-name-part></tp:taxon-name></italic> species is narrower compared with that of <italic><tp:taxon-name><tp:taxon-name-part taxon-name-part-type="genus">Gryposmylus</tp:taxon-name-part></tp:taxon-name></italic>. <italic><tp:taxon-name><tp:taxon-name-part taxon-name-part-type="genus">Heterosmylus</tp:taxon-name-part></tp:taxon-name></italic> differs from <italic><tp:taxon-name><tp:taxon-name-part taxon-name-part-type="genus">Paryphosmylus</tp:taxon-name-part></tp:taxon-name></italic> in that the wings are mostly hyaline and single cross-vein presents before the separation of basal branch of Rs (<xref ref-type="bibr" rid="B5">Martins et al. 2016</xref>).</p><p>
            <italic><tp:taxon-name><tp:taxon-name-part taxon-name-part-type="genus">Heterosmylus</tp:taxon-name-part></tp:taxon-name></italic> is mainly recorded in the Oriental Region and especially in China (Fig. <xref ref-type="fig" rid="F1">1</xref>), typically in warmer and humid environments. According to the distribution of the individual species, we find <italic><tp:taxon-name><tp:taxon-name-part taxon-name-part-type="genus">Heterosmylus</tp:taxon-name-part> <tp:taxon-name-part taxon-name-part-type="species">wolonganus</tp:taxon-name-part></tp:taxon-name></italic>, <italic><tp:taxon-name><tp:taxon-name-part taxon-name-part-type="genus">Heterosmylus</tp:taxon-name-part> <tp:taxon-name-part taxon-name-part-type="species">shennonganus</tp:taxon-name-part></tp:taxon-name></italic> and <italic><tp:taxon-name><tp:taxon-name-part taxon-name-part-type="genus">Heterosmylus</tp:taxon-name-part> <tp:taxon-name-part taxon-name-part-type="species">yunnanus</tp:taxon-name-part></tp:taxon-name></italic> with relatively wide distributions. It seems that <italic><tp:taxon-name><tp:taxon-name-part taxon-name-part-type="genus">Heterosmylus</tp:taxon-name-part> <tp:taxon-name-part taxon-name-part-type="species">wolonganus</tp:taxon-name-part></tp:taxon-name></italic> has a broad geographical distribution from central to western China, occurring in four geographically continuous provinces, Sichuan, Gansu, Shaanxi and Henan. Interestingly, most localities of <italic><tp:taxon-name><tp:taxon-name-part taxon-name-part-type="genus">Heterosmylus</tp:taxon-name-part> <tp:taxon-name-part taxon-name-part-type="species">wolonganus</tp:taxon-name-part></tp:taxon-name></italic> are along the boundary of Oriental and Palaearctic regions in China. <italic><tp:taxon-name><tp:taxon-name-part taxon-name-part-type="genus">Heterosmylus</tp:taxon-name-part> <tp:taxon-name-part taxon-name-part-type="species">shennonganus</tp:taxon-name-part></tp:taxon-name></italic> is principally distributed in central China, representing a typical Oriental species. <italic><tp:taxon-name><tp:taxon-name-part taxon-name-part-type="genus">Heterosmylus</tp:taxon-name-part> <tp:taxon-name-part taxon-name-part-type="species">yunnanus</tp:taxon-name-part></tp:taxon-name></italic> is another widespread species, distributed in Tibet, Yunnan and Sichuan. Considering the similar environment in these localities, it is estimated that these species might be present in the whole southwest of China. The other five species, <italic><tp:taxon-name><tp:taxon-name-part taxon-name-part-type="genus">Heterosmylus</tp:taxon-name-part> <tp:taxon-name-part taxon-name-part-type="species">curvagradatus</tp:taxon-name-part></tp:taxon-name></italic>, <italic><tp:taxon-name><tp:taxon-name-part taxon-name-part-type="genus">Heterosmylus</tp:taxon-name-part> <tp:taxon-name-part taxon-name-part-type="species">limulus</tp:taxon-name-part></tp:taxon-name></italic>, <italic><tp:taxon-name><tp:taxon-name-part taxon-name-part-type="genus">Heterosmylus</tp:taxon-name-part> <tp:taxon-name-part taxon-name-part-type="species">flavidus</tp:taxon-name-part></tp:taxon-name></italic>, <italic><tp:taxon-name><tp:taxon-name-part taxon-name-part-type="genus">Heterosmylus</tp:taxon-name-part> <tp:taxon-name-part taxon-name-part-type="species">primus</tp:taxon-name-part></tp:taxon-name></italic> and <italic><tp:taxon-name><tp:taxon-name-part taxon-name-part-type="genus">Heterosmylus</tp:taxon-name-part> <tp:taxon-name-part taxon-name-part-type="species">processus</tp:taxon-name-part></tp:taxon-name></italic> sp. n., are only recorded in a single region. <italic><tp:taxon-name><tp:taxon-name-part taxon-name-part-type="genus">Heterosmylus</tp:taxon-name-part> <tp:taxon-name-part taxon-name-part-type="species">curvagradatus</tp:taxon-name-part></tp:taxon-name></italic> is restricted to Fujian, while <italic><tp:taxon-name><tp:taxon-name-part taxon-name-part-type="genus">Heterosmylus</tp:taxon-name-part> <tp:taxon-name-part taxon-name-part-type="species">flavidus</tp:taxon-name-part></tp:taxon-name></italic> is a distinctive species restricted in the west of Yunnan. <italic><tp:taxon-name><tp:taxon-name-part taxon-name-part-type="genus">Heterosmylus</tp:taxon-name-part> <tp:taxon-name-part taxon-name-part-type="species">limulus</tp:taxon-name-part></tp:taxon-name></italic> is limited to Yadong (Tibet) and it could be found at the same altitude as <italic><tp:taxon-name><tp:taxon-name-part taxon-name-part-type="genus">Heterosmylus</tp:taxon-name-part> <tp:taxon-name-part taxon-name-part-type="species">yunnanus</tp:taxon-name-part></tp:taxon-name></italic>. <italic><tp:taxon-name><tp:taxon-name-part taxon-name-part-type="genus">Heterosmylus</tp:taxon-name-part> <tp:taxon-name-part taxon-name-part-type="species">primus</tp:taxon-name-part></tp:taxon-name></italic> is only recorded in Taiwan. We did not examine this species so we could not compare it with the other species, but <italic><tp:taxon-name><tp:taxon-name-part taxon-name-part-type="genus">Heterosmylus</tp:taxon-name-part> <tp:taxon-name-part taxon-name-part-type="species">curvagradatus</tp:taxon-name-part></tp:taxon-name></italic> shows the similar appearance with this species, suggesting their potential close relationship. The new species <italic><tp:taxon-name><tp:taxon-name-part taxon-name-part-type="genus">Heterosmylus</tp:taxon-name-part> <tp:taxon-name-part taxon-name-part-type="species">processus</tp:taxon-name-part></tp:taxon-name></italic> sp. n. is highly distinctive (weakly de<!--PageBreak-->fined pterostigma and hyaline and colourless membrane) is found in Shaanxi near the Qinling Mountains.</p><fig id="F1" position="float" orientation="portrait"><label>Figure 1.</label><caption><p>Distribution of <italic><tp:taxon-name><tp:taxon-name-part taxon-name-part-type="genus">Heterosmylus</tp:taxon-name-part></tp:taxon-name></italic> in China. ☆ = <italic><tp:taxon-name><tp:taxon-name-part taxon-name-part-type="genus">Heterosmylus</tp:taxon-name-part> <tp:taxon-name-part taxon-name-part-type="species">curvagradatus</tp:taxon-name-part></tp:taxon-name></italic> ▲ = <italic><tp:taxon-name><tp:taxon-name-part taxon-name-part-type="genus">Heterosmylus</tp:taxon-name-part> <tp:taxon-name-part taxon-name-part-type="species">flavidus</tp:taxon-name-part></tp:taxon-name></italic> ■ = <italic><tp:taxon-name><tp:taxon-name-part taxon-name-part-type="genus">Heterosmylus</tp:taxon-name-part> <tp:taxon-name-part taxon-name-part-type="species">limulus</tp:taxon-name-part></tp:taxon-name></italic> ★ = <italic><tp:taxon-name><tp:taxon-name-part taxon-name-part-type="genus">Heterosmylus</tp:taxon-name-part> <tp:taxon-name-part taxon-name-part-type="species">primus</tp:taxon-name-part></tp:taxon-name></italic> ● = <italic><tp:taxon-name><tp:taxon-name-part taxon-name-part-type="genus">Heterosmylus</tp:taxon-name-part> <tp:taxon-name-part taxon-name-part-type="species">processus</tp:taxon-name-part></tp:taxon-name></italic> sp. n. △ = <italic><tp:taxon-name><tp:taxon-name-part taxon-name-part-type="genus">Heterosmylus</tp:taxon-name-part> <tp:taxon-name-part taxon-name-part-type="species">shennonganus</tp:taxon-name-part></tp:taxon-name></italic> ♦ = <italic><tp:taxon-name><tp:taxon-name-part taxon-name-part-type="genus">Heterosmylus</tp:taxon-name-part> <tp:taxon-name-part taxon-name-part-type="species">wolonganus</tp:taxon-name-part></tp:taxon-name></italic> ◇ = <italic><tp:taxon-name><tp:taxon-name-part taxon-name-part-type="genus">Heterosmylus</tp:taxon-name-part> <tp:taxon-name-part taxon-name-part-type="species">yunnanus</tp:taxon-name-part></tp:taxon-name></italic>.</p></caption><graphic xmlns:xlink="http://www.w3.org/1999/xlink" xlink:href="zookeys-637-107-g001.jpg" position="float" orientation="portrait" xlink:type="simple" id="oo_113449.jpg"/></fig></tp:treatment-sec><ref-list><ref id="B2"><mixed-citation xmlns:xlink="http://www.w3.org/1999/xlink" xlink:type="simple">
          <person-group><name name-style="western"><surname>Krüger</surname><given-names>L</given-names></name></person-group> (<year>1913a</year>) <article-title><tp:taxon-name><tp:taxon-name-part taxon-name-part-type="family">Osmylidae</tp:taxon-name-part></tp:taxon-name>. Beiträge zu einer Monographie der Neuropteren-Familie der Osmylidaen. II. Charakteristik der Familie, Unterfamilien und Gattungen auf Grund des Geäders.</article-title> <source>Stettiner Entomologische Zeitung</source> <volume>74</volume>: <fpage>3</fpage>–<lpage>123</lpage>.</mixed-citation></ref><ref id="B3"><mixed-citation xmlns:xlink="http://www.w3.org/1999/xlink" xlink:type="simple">
          <person-group><name name-style="western"><surname>Krüger</surname><given-names>L</given-names></name></person-group> (<year>1913b</year>) <article-title><tp:taxon-name><tp:taxon-name-part taxon-name-part-type="family">Osmylidae</tp:taxon-name-part></tp:taxon-name>. Beiträge zu einer Monographie der Neuropteren-Familie der Osmyliden. IV. Beschreibung der Arten.</article-title> <source>Stettiner Entomologische Zeitung</source> <volume>74</volume>: <fpage>225</fpage>–<lpage>294</lpage>.</mixed-citation></ref><ref id="B6"><mixed-citation xmlns:xlink="http://www.w3.org/1999/xlink" xlink:type="simple">
          <person-group><name name-style="western"><surname>Nakahara</surname><given-names>W</given-names></name></person-group> (<year>1955</year>) <article-title>Formosan <tp:taxon-name><tp:taxon-name-part taxon-name-part-type="order">Neuroptera</tp:taxon-name-part></tp:taxon-name> collected by the late Dr. T. Kano.</article-title> <source>Kontyû</source> <volume>23</volume>: <lpage>6</lpage>.</mixed-citation></ref><ref id="B9"><mixed-citation xmlns:xlink="http://www.w3.org/1999/xlink" xlink:type="simple">
          <person-group><name name-style="western"><surname>Winterton</surname><given-names>SL</given-names></name><name name-style="western"><surname>Garzón-Orduña</surname><given-names>IJ</given-names></name><name name-style="western"><surname>Zhao</surname><given-names>J</given-names></name><name name-style="western"><surname>Wang</surname><given-names>YJ</given-names></name><name name-style="western"><surname>Liu</surname><given-names>ZQ</given-names></name></person-group> (<year>2016</year>) <article-title>Phylogeny of the lacewing family <tp:taxon-name><tp:taxon-name-part taxon-name-part-type="family">Osmylidae</tp:taxon-name-part></tp:taxon-name> (<tp:taxon-name><tp:taxon-name-part taxon-name-part-type="class">Insecta</tp:taxon-name-part></tp:taxon-name>: <tp:taxon-name><tp:taxon-name-part taxon-name-part-type="order">Neuroptera</tp:taxon-name-part></tp:taxon-name>).</article-title> <source>Systematic Entomology</source>, (<year>submitted</year>).</mixed-citation></ref><ref id="B5"><mixed-citation xmlns:xlink="http://www.w3.org/1999/xlink" xlink:type="simple">
          <person-group><name name-style="western"><surname>Martins</surname><given-names>CC</given-names></name><name name-style="western"><surname>Ardila-Camacho</surname><given-names>A</given-names></name><name name-style="western"><surname>Aspoeck</surname><given-names>U</given-names></name></person-group> (<year>2016</year>) <article-title>Neotropical osmylids (<tp:taxon-name><tp:taxon-name-part taxon-name-part-type="order">Neuroptera</tp:taxon-name-part></tp:taxon-name>, <tp:taxon-name><tp:taxon-name-part taxon-name-part-type="family">Osmylidae</tp:taxon-name-part></tp:taxon-name>): Three new species of <italic><tp:taxon-name><tp:taxon-name-part taxon-name-part-type="genus">Isostenosmylus</tp:taxon-name-part></tp:taxon-name></italic> Krüger, 1913, new distributional records, redescriptions, checklist and key for the Neotropical species.</article-title> <source>Zootaxa</source> <volume>4149</volume>(<issue>1</issue>): <fpage>1</fpage>–<lpage>66</lpage>. doi: <ext-link xlink:type="simple" ext-link-type="doi" xlink:href="10.11646/zootaxa.4149.1.1">10.11646/zootaxa.4149.1.1</ext-link></mixed-citation></ref></ref-list></tp:taxon-treatment>
