# Supplementary material for: Revision of the genus Heterosmylus Krüger, 1913 from China (Neuroptera, Osmylidae)
Source: Zookeys. 2016 Dec 2;(637):107–28. doi: 10.3897/zookeys.637.10310 (PMC5240125; doi:10.3897/zookeys.637.10310)
Supplement: XML Treatment for Heterosmylus processus [file zookeys.637.10310-treatment2.xml]

<!DOCTYPE tp:taxon-treatment
  PUBLIC "-//TaxonX//DTD Taxonomic Treatment Publishing DTD v0 20100105//EN" "tax-treatment-NSO.dtd">
<tp:taxon-treatment xmlns:tp="http://www.plazi.org/taxpub"><tp:treatment-meta><kwd-group><label>Taxon classification</label><kwd><named-content content-type="kingdom">Animalia</named-content></kwd><kwd><named-content content-type="order">Neuroptera</named-content></kwd><kwd><named-content content-type="family">Osmylidae</named-content></kwd></kwd-group><mixed-citation publication-type="journal"><person-group><name><surname>Dong</surname><given-names>Min</given-names></name><name><surname>Xu</surname><given-names>Han</given-names></name><name><surname>Wang</surname><given-names>Yongjie</given-names></name><name><surname>Jia</surname><given-names>Chunfeng</given-names></name><name><surname>Liu</surname><given-names>Zhiqi</given-names></name></person-group><article-title>Revision of the genus <italic><tp:taxon-name><tp:taxon-name-part taxon-name-part-type="genus">Heterosmylus</tp:taxon-name-part></tp:taxon-name></italic> Krüger, 1913 from China (<tp:taxon-name><tp:taxon-name-part taxon-name-part-type="order">Neuroptera</tp:taxon-name-part></tp:taxon-name>, <tp:taxon-name><tp:taxon-name-part taxon-name-part-type="family">Osmylidae</tp:taxon-name-part></tp:taxon-name>)</article-title><source>Zookeys</source><day>2</day><month>12</month><year>2016</year><volume>2016</volume><issue>637</issue><fpage>107</fpage><lpage>128</lpage><pub-id pub-id-type="doi">10.3897/zookeys.637.10310</pub-id></mixed-citation></tp:treatment-meta><tp:nomenclature><tp:taxon-name>
            <tp:taxon-name-part taxon-name-part-type="genus">Heterosmylus</tp:taxon-name-part>
            <tp:taxon-name-part taxon-name-part-type="species">processus</tp:taxon-name-part>
            <object-id xmlns:xlink="http://www.w3.org/1999/xlink" content-type="zoobank" xlink:type="simple">http://zoobank.org/18F14A57-CA9C-4329-BA1F-F885461CCCB6</object-id>
          </tp:taxon-name><tp:taxon-status xmlns:xlink="http://www.w3.org/1999/xlink" xlink:type="simple">sp. n.</tp:taxon-status><xref ref-type="fig" rid="F2">Figs 2</xref><xref ref-type="fig" rid="F3">, 3–6</xref></tp:nomenclature><tp:treatment-sec sec-type="material" id="SECID0EMWAE"><title>Material examined.</title><p>Holotype Male. CHINA: Shaanxi (Province): Taibai, [<named-content xmlns:xlink="http://www.w3.org/1999/xlink" content-type="dwc:verbatimCoordinates" xlink:type="simple"><named-content content-type="geo-json" specific-use="{&#34;type&#34;:&#34;Point&#34;,&#34;coordinates&#34;:[107.716667,33.916667]}" id="NCID0EVWAE" xlink:type="simple">33°55'N, 107°43'E</named-content></named-content>] 09.v.1982, leg. Guojun Qi. [Verbatim label data translated from Chinese]: CHINA: Shaanxi, Taibai/ 09.v.1982/ Guojun Qi/ <named-content xmlns:xlink="http://www.w3.org/1999/xlink" content-type="dwc:institutional_code" xlink:type="simple">CAU</named-content>. Terminalia cleared in KOH, and stored in a micro-vial pinned below the specimen.</p></tp:treatment-sec><tp:treatment-sec sec-type="diagnosis" id="SECID0EFXAE"><title>Diagnosis.</title><p>Pronotum with four brown spots at anterior margin, two round brown spots in middle and two brown spots at posterior margin; membrane hyaline, pterostigma yellow, without dark spots besides the pterostigma; veins light yellow at base but brown from middle to the end; mediuncus C-shaped in lateral view with a basal process and boat-shaped in dorsal view.</p></tp:treatment-sec><tp:treatment-sec sec-type="description" id="SECID0EKXAE"><title>Description.</title><p>Body length 8.6 mm. <italic>Head</italic>. Vertex yellow with brown setae; ocelli distinctively brown; compound eyes black; antennae yellow with a brown stripe at base; frons with two brown stripes, genae with two round brown spots; maxillary palpi yellow and thick, labium short and brown. <italic>Thorax</italic>. Yellow dorsally and dark brown ventrally; pronotum with four brown spots at anterior margin, two round brown spots in middle and two brown spots at posterior margin linking to the mesonotum; mesonotum with two brown spots in middle on both sides; metanotum similar to the mesonotum, with two spots in middle. <italic>Legs</italic>. Yellow with brown setae; claws brown with a small tooth. <italic>Wings</italic> (Fig. <xref ref-type="fig" rid="F2">2</xref>): Forewing length 15.4 mm, width 6.2 mm; membrane hyaline without any spot besides the yellow pterostigma; veins yellow; costal field broad, cross-veins simple without forks. Cross-veins in radial sector few besides the gradate cross-veins. Rs with 8 branches. The basal cross-vein between R<sub>1</sub> and M edged with a brown mark. Hind wing length 14.4 mm, width 5.3 mm; membrane hyaline, veins light yellow at base but brown from middle to the end. Costal field narrow, pterostigma yellow, and Rs with 7 branches. <italic>Abdomen</italic>. Yellow dorsally, dark brown ventrally, covered with yellow setae.</p><fig id="F2" position="float" orientation="portrait"><label>Figure 2.</label><caption><p>Wings of <italic><tp:taxon-name><tp:taxon-name-part taxon-name-part-type="genus">Heterosmylus</tp:taxon-name-part> <tp:taxon-name-part taxon-name-part-type="species">processus</tp:taxon-name-part></tp:taxon-name></italic> sp. n. Abbreviations: ng, nygmata; pt, pterostigma.</p></caption><graphic xmlns:xlink="http://www.w3.org/1999/xlink" xlink:href="zookeys-637-107-g002.jpg" position="float" orientation="portrait" xlink:type="simple" id="oo_113450.jpg"/></fig><p>
            <italic>Male Terminalia</italic> (Figs <xref ref-type="fig" rid="F3">3–6</xref>). Ectoproct quadrate in lateral view; callus cerci rounded and small. Distal part of gonarcus bent upwards. Entoprocesses curved in middle and dilated apically. Mediuncus (Figs <xref ref-type="fig" rid="F3">4–5</xref>) C-shaped in lateral view with a basal process and boat-shaped in dorsal view; two mediuncus lobes fused at base and each one raised on both sides, the inner side larger than the outer one.</p><fig id="F3" position="float" orientation="portrait"><label>Figures 3–6.</label><caption><p>
          <italic><tp:taxon-name><tp:taxon-name-part taxon-name-part-type="genus">Heterosmylus</tp:taxon-name-part> <tp:taxon-name-part taxon-name-part-type="species">processus</tp:taxon-name-part></tp:taxon-name></italic> sp. n. Male: <bold>3</bold> terminalia, lateral view <bold>4</bold> mediuncus, lateral view <bold>5</bold> mediuncus, dorsal view <bold>6</bold> genitalia, lateral view.</p></caption><graphic xmlns:xlink="http://www.w3.org/1999/xlink" xlink:href="zookeys-637-107-g003.jpg" position="float" orientation="portrait" xlink:type="simple" id="oo_113451.jpg"/></fig></tp:treatment-sec><tp:treatment-sec sec-type="distribution" id="SECID0EC1AE"><title>Distribution.</title><p>China (Shaanxi).</p></tp:treatment-sec><tp:treatment-sec sec-type="etymology" id="SECID0EH1AE"><title>Etymology.</title><p>The specific name refers to the process at the base of the mediuncus.</p></tp:treatment-sec><tp:treatment-sec sec-type="remarks" id="SECID0EM1AE"><title>Remarks.</title><p>This species is known from its type locality, Shaanxi province. It is easily distinguished from other species in the genus because of the body coloration, morphology and the genital characters. <italic><tp:taxon-name><tp:taxon-name-part taxon-name-part-type="genus">Heterosmylus</tp:taxon-name-part> <tp:taxon-name-part taxon-name-part-type="species">processus</tp:taxon-name-part></tp:taxon-name></italic> sp. n. has a smaller body size and hyaline wings, while the others usually have a patterned membrane. Moreover, the mediuncus within the new species possesses a distinct process at the base whereas it is absent in the other species of <italic><tp:taxon-name><tp:taxon-name-part taxon-name-part-type="genus">Heterosmylus</tp:taxon-name-part></tp:taxon-name></italic>.</p></tp:treatment-sec></tp:taxon-treatment>
