# Supplementary material for: Revision of the genus Heterosmylus Krüger, 1913 from China (Neuroptera, Osmylidae)
Source: Zookeys. 2016 Dec 2;(637):107–28. doi: 10.3897/zookeys.637.10310 (PMC5240125; doi:10.3897/zookeys.637.10310)
Supplement: XML Treatment for Heterosmylus yunnanus [file zookeys.637.10310-treatment3.xml]

<!DOCTYPE tp:taxon-treatment
  PUBLIC "-//TaxonX//DTD Taxonomic Treatment Publishing DTD v0 20100105//EN" "tax-treatment-NSO.dtd">
<tp:taxon-treatment xmlns:tp="http://www.plazi.org/taxpub"><tp:treatment-meta><kwd-group><label>Taxon classification</label><kwd><named-content content-type="kingdom">Animalia</named-content></kwd><kwd><named-content content-type="order">Neuroptera</named-content></kwd><kwd><named-content content-type="family">Osmylidae</named-content></kwd></kwd-group><mixed-citation publication-type="journal"><person-group><name><surname>Dong</surname><given-names>Min</given-names></name><name><surname>Xu</surname><given-names>Han</given-names></name><name><surname>Wang</surname><given-names>Yongjie</given-names></name><name><surname>Jia</surname><given-names>Chunfeng</given-names></name><name><surname>Liu</surname><given-names>Zhiqi</given-names></name></person-group><article-title>Revision of the genus <italic><tp:taxon-name><tp:taxon-name-part taxon-name-part-type="genus">Heterosmylus</tp:taxon-name-part></tp:taxon-name></italic> Krüger, 1913 from China (<tp:taxon-name><tp:taxon-name-part taxon-name-part-type="order">Neuroptera</tp:taxon-name-part></tp:taxon-name>, <tp:taxon-name><tp:taxon-name-part taxon-name-part-type="family">Osmylidae</tp:taxon-name-part></tp:taxon-name>)</article-title><source>Zookeys</source><day>2</day><month>12</month><year>2016</year><volume>2016</volume><issue>637</issue><fpage>107</fpage><lpage>128</lpage><pub-id pub-id-type="doi">10.3897/zookeys.637.10310</pub-id></mixed-citation></tp:treatment-meta><tp:nomenclature><tp:taxon-name>
            <tp:taxon-name-part taxon-name-part-type="genus">Heterosmylus</tp:taxon-name-part>
            <tp:taxon-name-part taxon-name-part-type="species">yunnanus</tp:taxon-name-part>
          </tp:taxon-name><tp:taxon-authority>Yang, 1986</tp:taxon-authority><xref ref-type="fig" rid="F4">Figs 7</xref><xref ref-type="fig" rid="F5">, 8–13</xref><!--PageBreak--><!--PageBreak--><tp:nomenclature-citation-list><tp:nomenclature-citation><tp:taxon-name>
                <tp:taxon-name-part taxon-name-part-type="genus">Heterosmylus</tp:taxon-name-part> <tp:taxon-name-part taxon-name-part-type="species">zhamanus</tp:taxon-name-part></tp:taxon-name><comment>Yang, 1988: 195. <bold>syn. n.</bold></comment></tp:nomenclature-citation></tp:nomenclature-citation-list></tp:nomenclature><tp:treatment-sec sec-type="material" id="SECID0E23AE"><title>Material examined.</title><p>Holotype male. CHINA: Yunnan (Province): Lushuixian Gangfang, [<named-content xmlns:xlink="http://www.w3.org/1999/xlink" content-type="dwc:verbatimCoordinates" xlink:type="simple"><named-content content-type="geo-json" specific-use="{&#34;type&#34;:&#34;Point&#34;,&#34;coordinates&#34;:[98.866667,25.950000]}" id="NCID0EE4AE" xlink:type="simple">25°57'N, 98°52'E</named-content></named-content>], 29.ix.1980, leg. Dejing Zou. [Verbatim label data (translated from Chinese)]: CHINA: Yunnan, Lushuixian, Gangfang, 29.ix.1980/ Dejing Zou. Terminalia cleared in KOH, and stored in a micro-vial pinned below the specimen. 3 males, 1 female (type specimens of <italic><tp:taxon-name><tp:taxon-name-part taxon-name-part-type="genus">Heterosmylus</tp:taxon-name-part> <tp:taxon-name-part taxon-name-part-type="species">zhamanus</tp:taxon-name-part></tp:taxon-name></italic>), Tibet: Zhangmu, 06.vi.1981, leg. Shengchang Hu; 3 males, 5 females, Tibet: Hanmi, 24.viii.2005, leg. Dakang Zhou; 2 males, Sichuan: Luding, Hailuogou, 26.vi.2006, leg. Xiaoshuan Bai.</p></tp:treatment-sec><tp:treatment-sec sec-type="diagnosis" id="SECID0ET4AE"><title>Diagnosis.</title><p>Pronotum black with two yellowish longitudinal stripes at anterior margin; mesonotum with two yellow spots in middle; apex of gonarcus bent upwards and relative long in lateral view.</p></tp:treatment-sec><tp:treatment-sec sec-type="redescription" id="SECID0EY4AE"><title>Redescription.</title><p>Body length 9–11 mm. <italic>Head</italic>. Vertex dark brown, frons bright yellow; ocelli yellow; compound eyes dark grey; antennae entirely dark; clypeus brownish, maxillary and labial palpi dark brown. <italic>Thorax</italic>. Pronotum black with two yellowish longitudinal stripes at anterior margin; mesonotum with two yellow spots <!--PageBreak-->in middle. <italic>Wings</italic> (Fig. <xref ref-type="fig" rid="F4">7</xref>). Forewings length 18–21 mm, width 6–7 mm; membrane hyaline, and veins dark brown; pterostigma dark brown with yellowish center. Rs with 15–17 branches; Cu edged with three or four yellow spots. Hind wing length 15–18 mm, width 5–6 mm; membrane hyaline, cross-veins edged with brown marks between Sc and R<sub>1</sub>.</p><fig id="F4" position="float" orientation="portrait"><label>Figure 7.</label><caption><p>Wings of <italic><tp:taxon-name><tp:taxon-name-part taxon-name-part-type="genus">Heterosmylus</tp:taxon-name-part> <tp:taxon-name-part taxon-name-part-type="species">yunnanus</tp:taxon-name-part></tp:taxon-name></italic> Yang, 1986.</p></caption><graphic xmlns:xlink="http://www.w3.org/1999/xlink" xlink:href="zookeys-637-107-g004.jpg" position="float" orientation="portrait" xlink:type="simple" id="oo_113452.jpg"/></fig><p>
            <italic>Male Terminalia</italic> (Figs <xref ref-type="fig" rid="F5">8–11</xref>). Ectoproct quadrate in lateral view. Gonarcus rod-like in lateral view, the apex bent upwards and relatively long; entoprocesses distally expanded, lobe-shaped; mediuncus fused at base and curved into C-shape in lateral view; each mediuncus lobe raised on both sides, boat-shaped in dorsal view.</p><fig id="F5" position="float" orientation="portrait"><label>Figures 8–13.</label><caption><p>
          <italic><tp:taxon-name><tp:taxon-name-part taxon-name-part-type="genus">Heterosmylus</tp:taxon-name-part> <tp:taxon-name-part taxon-name-part-type="species">yunnanus</tp:taxon-name-part></tp:taxon-name></italic> Yang, 1986. Male: <bold>8</bold> terminalia, lateral view <bold>9</bold> mediuncus, lateral view <bold>10</bold> mediuncus, dorsal view <bold>11</bold> genitalia, lateral view Female: <bold>12</bold> terminalia, lateral view <bold>13</bold> spermatheca, lateral view.</p></caption><graphic xmlns:xlink="http://www.w3.org/1999/xlink" xlink:href="zookeys-637-107-g005.jpg" position="float" orientation="portrait" xlink:type="simple" id="oo_113453.jpg"/></fig><!--PageBreak--><p>
            <italic>Female Terminalia</italic> (Figs <xref ref-type="fig" rid="F5">12–13</xref>). Ectoproct trapeziform in lateral view; 9<sup>th</sup> gonocoxite finger-shaped in lateral view, 9<sup>th</sup> gonostylus brown and long. Spermathecae bent into C-shaped and basal part longer than distal.</p></tp:treatment-sec><tp:treatment-sec sec-type="distribution" id="SECID0E3AAG"><title>Distribution.</title><p>China (Tibet, Yunnan, Sichuan)</p></tp:treatment-sec><tp:treatment-sec sec-type="remarks" id="SECID0EBBAG"><title>Remarks.</title><p>Although the original identification of both <italic><tp:taxon-name><tp:taxon-name-part taxon-name-part-type="genus">Heterosmylus</tp:taxon-name-part> <tp:taxon-name-part taxon-name-part-type="species">yunnanus</tp:taxon-name-part></tp:taxon-name></italic> Yang and <italic><tp:taxon-name><tp:taxon-name-part taxon-name-part-type="genus">Heterosmylus</tp:taxon-name-part> <tp:taxon-name-part taxon-name-part-type="species">zhamanus</tp:taxon-name-part></tp:taxon-name></italic> Yang was based on the colour pattern of the head, there are no convincing differences to distinguish them after comparison of their genitalic features. So we believe that <italic><tp:taxon-name><tp:taxon-name-part taxon-name-part-type="genus">Heterosmylus</tp:taxon-name-part> <tp:taxon-name-part taxon-name-part-type="species">zhamanus</tp:taxon-name-part></tp:taxon-name></italic> should be a synonym of <italic><tp:taxon-name><tp:taxon-name-part taxon-name-part-type="genus">Heterosmylus</tp:taxon-name-part> <tp:taxon-name-part taxon-name-part-type="species">yunnanus</tp:taxon-name-part></tp:taxon-name></italic>.</p><!--PageBreak--></tp:treatment-sec></tp:taxon-treatment>
