# Supplementary material for: Revision of the genus Heterosmylus Krüger, 1913 from China (Neuroptera, Osmylidae)
Source: Zookeys. 2016 Dec 2;(637):107–28. doi: 10.3897/zookeys.637.10310 (PMC5240125; doi:10.3897/zookeys.637.10310)
Supplement: XML Treatment for Heterosmylus limulus [file zookeys.637.10310-treatment4.xml]

<!DOCTYPE tp:taxon-treatment
  PUBLIC "-//TaxonX//DTD Taxonomic Treatment Publishing DTD v0 20100105//EN" "tax-treatment-NSO.dtd">
<tp:taxon-treatment xmlns:tp="http://www.plazi.org/taxpub"><tp:treatment-meta><kwd-group><label>Taxon classification</label><kwd><named-content content-type="kingdom">Animalia</named-content></kwd><kwd><named-content content-type="order">Neuroptera</named-content></kwd><kwd><named-content content-type="family">Osmylidae</named-content></kwd></kwd-group><mixed-citation publication-type="journal"><person-group><name><surname>Dong</surname><given-names>Min</given-names></name><name><surname>Xu</surname><given-names>Han</given-names></name><name><surname>Wang</surname><given-names>Yongjie</given-names></name><name><surname>Jia</surname><given-names>Chunfeng</given-names></name><name><surname>Liu</surname><given-names>Zhiqi</given-names></name></person-group><article-title>Revision of the genus <italic><tp:taxon-name><tp:taxon-name-part taxon-name-part-type="genus">Heterosmylus</tp:taxon-name-part></tp:taxon-name></italic> Krüger, 1913 from China (<tp:taxon-name><tp:taxon-name-part taxon-name-part-type="order">Neuroptera</tp:taxon-name-part></tp:taxon-name>, <tp:taxon-name><tp:taxon-name-part taxon-name-part-type="family">Osmylidae</tp:taxon-name-part></tp:taxon-name>)</article-title><source>Zookeys</source><day>2</day><month>12</month><year>2016</year><volume>2016</volume><issue>637</issue><fpage>107</fpage><lpage>128</lpage><pub-id pub-id-type="doi">10.3897/zookeys.637.10310</pub-id></mixed-citation></tp:treatment-meta><tp:nomenclature><tp:taxon-name>
            <tp:taxon-name-part taxon-name-part-type="genus">Heterosmylus</tp:taxon-name-part>
            <tp:taxon-name-part taxon-name-part-type="species">limulus</tp:taxon-name-part>
          </tp:taxon-name><tp:taxon-authority>Yang, 1987</tp:taxon-authority><xref ref-type="fig" rid="F6">Figs 14</xref><xref ref-type="fig" rid="F7">, 15–20</xref></tp:nomenclature><tp:treatment-sec sec-type="material" id="SECID0EZDAG"><title>Material examined.</title><p>Holotype Male, CHINA: Tibet: Yadong, [<named-content xmlns:xlink="http://www.w3.org/1999/xlink" content-type="dwc:verbatimCoordinates" xlink:type="simple"><named-content content-type="geo-json" specific-use="{&#34;type&#34;:&#34;Point&#34;,&#34;coordinates&#34;:[88.916667,27.516667]}" id="NCID0ECEAG" xlink:type="simple">27°31'N, 88°55'E</named-content></named-content>], 24.viii.1978, leg. Fasheng Li. [Verbatim label data (translated from Chinese)]: CHINA: Tibet, Yadong/ 24.viii.1978/ Fasheng Li/ <named-content xmlns:xlink="http://www.w3.org/1999/xlink" content-type="dwc:institutional_code" xlink:type="simple">CAU</named-content>. 1 male, same data as Holotype. 1 female, China: Tibet: Yadong, 30.viii.1984, leg. Yongxiang Zhao.</p></tp:treatment-sec><tp:treatment-sec sec-type="diagnosis" id="SECID0ESEAG"><title>Diagnosis.</title><p>Pronotum with two yellow stripes in middle, an oblique brown mark presenting from the pterostigma to the posterior outer margin of forewing; base of mediuncus slender and apex dilated as lobe-shape in lateral view.</p></tp:treatment-sec><tp:treatment-sec sec-type="redescription" id="SECID0EXEAG"><title>Redescription.</title><p>Body length 8.0 mm. <italic>Head</italic>. Vertex dark brown, frons brown. Ocelli yellowish, eyes dark grey. Antennae brown, encircled by a yellowish stripe at base. Clypeus yellow, maxillary palpi and labial palpi dark brown. <italic>Thorax</italic>. Dark brown. Pronotum with two light yellow stripes medially; mesonotum brown at anterior part with black setae. <italic>Wings</italic> (Fig. <xref ref-type="fig" rid="F6">14</xref>). Forewing length 16–17 mm, width 5–6 mm; membrane hyaline, veins brown; pterostigma yellow, but brown on both sides; an oblique brown stripe presenting from the pterostigma to the posterior outer margin; Cu with four brown spots. Outer gradate series of cross-veins and wing margin bordered with fuscous spots. Rs with 13–15 branches. Hind wing length 13–14 mm, width 4–5 mm; membrane hyaline with some light brown spots between Sc and R<sub>1</sub>.</p><fig id="F6" position="float" orientation="portrait"><label>Figure 14.</label><caption><p>Wings of <italic><tp:taxon-name><tp:taxon-name-part taxon-name-part-type="genus">Heterosmylus</tp:taxon-name-part> <tp:taxon-name-part taxon-name-part-type="species">limulus</tp:taxon-name-part></tp:taxon-name></italic> Yang, 1987.</p></caption><graphic xmlns:xlink="http://www.w3.org/1999/xlink" xlink:href="zookeys-637-107-g006.jpg" position="float" orientation="portrait" xlink:type="simple" id="oo_113455.jpg"/></fig><p>
            <italic>Male Terminalia</italic> (Figs <xref ref-type="fig" rid="F7">15–18</xref>). Ectoproct quadrate in lateral view; gonarcus rod-like in lateral view, distal part upswept and relatively small; mediuncus fused at base and curved into C-shape in lateral view; the base slender and apex dilated as lobe-shape in lateral view.</p><fig id="F7" position="float" orientation="portrait"><label>Figures 15–20.</label><caption><p>
          <italic><tp:taxon-name><tp:taxon-name-part taxon-name-part-type="genus">Heterosmylus</tp:taxon-name-part> <tp:taxon-name-part taxon-name-part-type="species">limulus</tp:taxon-name-part></tp:taxon-name></italic> Yang, 1987. Male: <bold>15</bold> terminalia, lateral view <bold>16</bold> mediuncus, lateral view <bold>17</bold> mediuncus, dorsal view <bold>18</bold> genitalia, lateral view. Female: <bold>19</bold> terminalia, lateral view <bold>20</bold> spermatheca, lateral view.</p></caption><graphic xmlns:xlink="http://www.w3.org/1999/xlink" xlink:href="zookeys-637-107-g007.jpg" position="float" orientation="portrait" xlink:type="simple" id="oo_113456.jpg"/></fig><p>
            <italic>Female Terminalia</italic> (Figs <xref ref-type="fig" rid="F7">19–20</xref>). Ectoproct approximately oblong in lateral view; 9<sup>th</sup> gonocoxite fusiform in lateral view; 9<sup>th</sup> gonostylus brown and small; spermathecae bent into C-shape.</p></tp:treatment-sec><tp:treatment-sec sec-type="distribution" id="SECID0EXHAG"><title>Distribution.</title><p>China (Tibet).</p></tp:treatment-sec></tp:taxon-treatment>
