# Supplementary material for: Revision of the genus Heterosmylus Krüger, 1913 from China (Neuroptera, Osmylidae)
Source: Zookeys. 2016 Dec 2;(637):107–28. doi: 10.3897/zookeys.637.10310 (PMC5240125; doi:10.3897/zookeys.637.10310)
Supplement: XML Treatment for Heterosmylus wolonganus [file zookeys.637.10310-treatment5.xml]

<!DOCTYPE tp:taxon-treatment
  PUBLIC "-//TaxonX//DTD Taxonomic Treatment Publishing DTD v0 20100105//EN" "tax-treatment-NSO.dtd">
<tp:taxon-treatment xmlns:tp="http://www.plazi.org/taxpub"><tp:treatment-meta><kwd-group><label>Taxon classification</label><kwd><named-content content-type="kingdom">Animalia</named-content></kwd><kwd><named-content content-type="order">Neuroptera</named-content></kwd><kwd><named-content content-type="family">Osmylidae</named-content></kwd></kwd-group><mixed-citation publication-type="journal"><person-group><name><surname>Dong</surname><given-names>Min</given-names></name><name><surname>Xu</surname><given-names>Han</given-names></name><name><surname>Wang</surname><given-names>Yongjie</given-names></name><name><surname>Jia</surname><given-names>Chunfeng</given-names></name><name><surname>Liu</surname><given-names>Zhiqi</given-names></name></person-group><article-title>Revision of the genus <italic><tp:taxon-name><tp:taxon-name-part taxon-name-part-type="genus">Heterosmylus</tp:taxon-name-part></tp:taxon-name></italic> Krüger, 1913 from China (<tp:taxon-name><tp:taxon-name-part taxon-name-part-type="order">Neuroptera</tp:taxon-name-part></tp:taxon-name>, <tp:taxon-name><tp:taxon-name-part taxon-name-part-type="family">Osmylidae</tp:taxon-name-part></tp:taxon-name>)</article-title><source>Zookeys</source><day>2</day><month>12</month><year>2016</year><volume>2016</volume><issue>637</issue><fpage>107</fpage><lpage>128</lpage><pub-id pub-id-type="doi">10.3897/zookeys.637.10310</pub-id></mixed-citation></tp:treatment-meta><tp:nomenclature><tp:taxon-name>
            <tp:taxon-name-part taxon-name-part-type="genus">Heterosmylus</tp:taxon-name-part>
            <tp:taxon-name-part taxon-name-part-type="species">wolonganus</tp:taxon-name-part>
          </tp:taxon-name><tp:taxon-authority>Yang, 1992</tp:taxon-authority><xref ref-type="fig" rid="F8">Figs 21</xref><xref ref-type="fig" rid="F9">, 22–28</xref><!--PageBreak--><!--PageBreak--></tp:nomenclature><tp:treatment-sec sec-type="material" id="SECID0EHJAG"><title>Material examined.</title><p>Holotype Male. CHINA: Sichuan (Province): Wolong, [<named-content xmlns:xlink="http://www.w3.org/1999/xlink" content-type="dwc:verbatimCoordinates" xlink:type="simple"><named-content content-type="geo-json" specific-use="{&#34;type&#34;:&#34;Point&#34;,&#34;coordinates&#34;:[103.166667,31.016667]}" id="NCID0EQJAG" xlink:type="simple">31°01'N, 103°10'E</named-content></named-content>], 25.vii.1993, leg. Shuyong Wang. [Verbatim label data (translated from Chinese)]: CHINA: Sichuan Prov., Wonglong/ 25.vii.1993/ Shuyong Wang/ <named-content xmlns:xlink="http://www.w3.org/1999/xlink" content-type="dwc:institutional_code" xlink:type="simple">CAU</named-content>. 1 male, CHINA: Shaanxi (Province): Ningshan, 18.vi.1981, leg. Chikun Yang. 1 female, CHINA: Shaanxi (Province): Huangniupu, 15.viii.1981, leg. Weidong Wang. 1 male, CHINA: Shaanxi (Province): Taibaishan, 09.iii.1982, leg. Chikun Yang. 1 male, CHINA: Shaanxi (Province): Taibaishan, 09.v.1982, leg. Guojun Qi. 1 female, CHINA: Shaanxi (Province): Taibaishan, 15.vii.1982, leg. Jingruo Zhou, Lan Liu. 1 male, 1 female, CHINA: Shaanxi (Province): Ningshan, 18.vii.1982, leg. Shenghui Lei. 1 female, CHINA: Shaanxi (Province): Ningshan, Xiangyang, Fengqi, 18.vii.1982, leg. Deqing Wang. 2 males, CHINA: Shaanxi (Province): Nanzheng, Yuanba, 27.v.1983, leg. Dahan He. 1 male, CHINA: Gansu (Province): Wenxian, Bikou, 25.vii.1998, leg. Jun Chen. 2 males, CHINA: Henan (Province): Songxian, Baiyunshan, 19.vii.1996, leg. Xiaocheng Shen. 10 males, 12 females, CHINA: Henan (Province): Songxian, Baiyunshan, 14-18.vii.2004, leg. Bingzhen Yan.</p></tp:treatment-sec><tp:treatment-sec sec-type="diagnosis" id="SECID0EAKAG"><title>Diagnosis.</title><p>Pronotum with two yellow narrow stripes in middle; metanotum with two brown spots on anterior margin; gonarcus sclerotized distally and bent upward and hook-shaped in lateral view; base of mediuncus approximately finger-shaped in lateral view.</p></tp:treatment-sec><tp:treatment-sec sec-type="redescription" id="SECID0EFKAG"><title>Redescription.</title><p>Body length 9–11 mm. <italic>Head</italic>. Vertex yellowish brown; frons yellow with one dark brown spot near antennae; ocelli brown, eyes blackish brown; antennae blackish brown; clypeus yellow, maxillary and labial palpi dark brown</p><!--PageBreak--><p>
            <italic>Thorax</italic>. Pronotum with two yellow narrow stripes in middle with some dark setae on both sides; mesonotum with two yellow longitudinal spots; metanotum with two brown spots on anterior margin. <italic>Wings</italic> (Fig. <xref ref-type="fig" rid="F8">21</xref>). Forewing length 18–20 mm, width 6–7 mm; membrane hyaline, veins mostly brown; pterostigma light yellow but brown on both sides; Rs with 10 branches. Four cross-veins present between MA and MP. Hind wing length 16–17 mm, width 5–6 mm; Rs with 11–12 branches, without any distinct spot besides the pterostigma.</p><fig id="F8" position="float" orientation="portrait"><label>Figure 21.</label><caption><p>Wings of <italic><tp:taxon-name><tp:taxon-name-part taxon-name-part-type="genus">Heterosmylus</tp:taxon-name-part> <tp:taxon-name-part taxon-name-part-type="species">wolonganus</tp:taxon-name-part></tp:taxon-name></italic> Yang, 1992.</p></caption><graphic xmlns:xlink="http://www.w3.org/1999/xlink" xlink:href="zookeys-637-107-g008.jpg" position="float" orientation="portrait" xlink:type="simple" id="oo_113457.jpg"/></fig><p>
            <italic>Male Terminalia</italic> (Figs <xref ref-type="fig" rid="F9">22–25</xref>). Ectoproct quadrate in lateral view; gonarcus sclerotized distally and bent upwards as hook in lateral view; gonocoxite bent and distally dilated as lobe-shaped in lateral view mediuncus curved into C-shape in lateral view and spoon-shaped in dorsal view; base approximately finger-shaped in lateral view.</p><fig id="F9" position="float" orientation="portrait"><label>Figures 22–28.</label><caption><p>
          <italic><tp:taxon-name><tp:taxon-name-part taxon-name-part-type="genus">Heterosmylus</tp:taxon-name-part> <tp:taxon-name-part taxon-name-part-type="species">wolonganus</tp:taxon-name-part></tp:taxon-name></italic> Yang, 1992. Male: <bold>22</bold> terminalia, lateral view <bold>23</bold> mediuncus, lateral view <bold>24</bold> mediuncus, dorsal view <bold>25</bold> genitalia, lateral view. Female: <bold>26</bold> terminalia, lateral view <bold>27</bold> spermatheca, lateral view <bold>28</bold> 8<sup>th</sup> sternite, ventral view.</p></caption><graphic xmlns:xlink="http://www.w3.org/1999/xlink" xlink:href="zookeys-637-107-g009.jpg" position="float" orientation="portrait" xlink:type="simple" id="oo_113458.jpg"/></fig><p>
            <italic>Female Terminalia</italic> (Figs <xref ref-type="fig" rid="F9">26–28</xref>). Anterior part of 8<sup>th</sup> sternite reduced and short finger-shaped, posterior part broad; ectoproct broad and trapezoid in lateral view; 9<sup>th</sup> <!--PageBreak-->gonocoxite fusiform in lateral view; 9<sup>th</sup> gonostylus long in lateral view; spermatheca bent into C-shape.</p></tp:treatment-sec><tp:treatment-sec sec-type="distribution" id="SECID0E3NAG"><title>Distribution.</title><p>China (Sichuan, Shaanxi, Gansu, Henan).</p></tp:treatment-sec></tp:taxon-treatment>
