# Supplementary material for: Revision of the genus Heterosmylus Krüger, 1913 from China (Neuroptera, Osmylidae)
Source: Zookeys. 2016 Dec 2;(637):107–28. doi: 10.3897/zookeys.637.10310 (PMC5240125; doi:10.3897/zookeys.637.10310)
Supplement: XML Treatment for Heterosmylus flavidus [file zookeys.637.10310-treatment6.xml]

<!DOCTYPE tp:taxon-treatment
  PUBLIC "-//TaxonX//DTD Taxonomic Treatment Publishing DTD v0 20100105//EN" "tax-treatment-NSO.dtd">
<tp:taxon-treatment xmlns:tp="http://www.plazi.org/taxpub"><tp:treatment-meta><kwd-group><label>Taxon classification</label><kwd><named-content content-type="kingdom">Animalia</named-content></kwd><kwd><named-content content-type="order">Neuroptera</named-content></kwd><kwd><named-content content-type="family">Osmylidae</named-content></kwd></kwd-group><mixed-citation publication-type="journal"><person-group><name><surname>Dong</surname><given-names>Min</given-names></name><name><surname>Xu</surname><given-names>Han</given-names></name><name><surname>Wang</surname><given-names>Yongjie</given-names></name><name><surname>Jia</surname><given-names>Chunfeng</given-names></name><name><surname>Liu</surname><given-names>Zhiqi</given-names></name></person-group><article-title>Revision of the genus <italic><tp:taxon-name><tp:taxon-name-part taxon-name-part-type="genus">Heterosmylus</tp:taxon-name-part></tp:taxon-name></italic> Krüger, 1913 from China (<tp:taxon-name><tp:taxon-name-part taxon-name-part-type="order">Neuroptera</tp:taxon-name-part></tp:taxon-name>, <tp:taxon-name><tp:taxon-name-part taxon-name-part-type="family">Osmylidae</tp:taxon-name-part></tp:taxon-name>)</article-title><source>Zookeys</source><day>2</day><month>12</month><year>2016</year><volume>2016</volume><issue>637</issue><fpage>107</fpage><lpage>128</lpage><pub-id pub-id-type="doi">10.3897/zookeys.637.10310</pub-id></mixed-citation></tp:treatment-meta><tp:nomenclature><tp:taxon-name>
            <tp:taxon-name-part taxon-name-part-type="genus">Heterosmylus</tp:taxon-name-part>
            <tp:taxon-name-part taxon-name-part-type="species">flavidus</tp:taxon-name-part>
          </tp:taxon-name><tp:taxon-authority>Yang, 1992</tp:taxon-authority><xref ref-type="fig" rid="F10">Figs 29</xref><xref ref-type="fig" rid="F11">, 30–35</xref></tp:nomenclature><tp:treatment-sec sec-type="material" id="SECID0EKPAG"><title>Material examined.</title><p>Holotype Female. CHINA: Yunnan (Province): Lushui, Yaojiapin, [<named-content xmlns:xlink="http://www.w3.org/1999/xlink" content-type="dwc:verbatimCoordinates" xlink:type="simple"><named-content content-type="geo-json" specific-use="{&#34;type&#34;:&#34;Point&#34;,&#34;coordinates&#34;:[98.700000,25.966667]}" id="NCID0ETPAG" xlink:type="simple">25°58'N, 98°42'E</named-content></named-content>], 04.vi.1981, leg. Shuyong Wang. [Verbatim label data (translated from Chinese)]: CHINA: Yunnan Prov., Lushui, Yaojiaping/ 04.vi.1981/ Shuyong Wang/ <named-content xmlns:xlink="http://www.w3.org/1999/xlink" content-type="dwc:institutional_code" xlink:type="simple">CAU</named-content>. Paratype Male, CHINA: Yunnan (Province): Lushui, Pianma, 29.v.1981. leg. Xuezhong Zhang. [Verbatim label data (translated from Chinese)]: CHINA: Yunnan Prov., Lushui, Pianma/ 29.v.1981/ Xuezhong Zhang/ <named-content xmlns:xlink="http://www.w3.org/1999/xlink" content-type="dwc:institutional_code" xlink:type="simple">CAU</named-content>.</p></tp:treatment-sec><tp:treatment-sec sec-type="diagnosis" id="SECID0EOQAG"><title>Diagnosis.</title><p>Pronotum with a dark brown longitudinal stripe medially; metanotum with a brown spot in middle; forewing light yellow; mediuncus C-shaped in lateral view and scoop-shaped in dorsal view.</p></tp:treatment-sec><tp:treatment-sec sec-type="redescription" id="SECID0ETQAG"><title>Redescription.</title><p>Body length 7–9 mm. <italic>Head</italic>. Vertex dark brown, frons yellow; ocelli yellowish; Compound eyes brown with some small spots; antennae fuscous except for the yellow scape; clypeus yellow, maxillary and labial palpi black. <italic>Thorax</italic>. Mostly yellow. Pronotum with a brown longitudinal stripe, and with some long setae <!--PageBreak-->on both sides; mesonotum brown on margin; metanotum dark brown with a brown spot medially. <italic>Wings</italic> (Fig. <xref ref-type="fig" rid="F10">29</xref>). Forewing length 16–17 mm, width 5–6 mm; membrane light yellow, veins brown and thickened; pterostigma light yellow but brown on <!--PageBreak-->both sides; R<sub>1</sub> edged with some brown spots, Rs with 11 branches, cross-veins among branches of Rs forming three series of gradates. Hind wing length 12–14 mm, width 4–6 mm; membrane hyaline with small spots between Sc and R<sub>1</sub>.</p><fig id="F10" position="float" orientation="portrait"><label>Figure 29.</label><caption><p>Wings of <italic><tp:taxon-name><tp:taxon-name-part taxon-name-part-type="genus">Heterosmylus</tp:taxon-name-part> <tp:taxon-name-part taxon-name-part-type="species">flavidus</tp:taxon-name-part></tp:taxon-name></italic> Yang, 1992.</p></caption><graphic xmlns:xlink="http://www.w3.org/1999/xlink" xlink:href="zookeys-637-107-g010.jpg" position="float" orientation="portrait" xlink:type="simple" id="oo_113461.jpg"/></fig><p>
            <italic>Male Terminalia</italic> (Figs <xref ref-type="fig" rid="F11">30–33</xref>). Ectoproct quadrate in lateral view; gonarcus rod-like, but apex not bent upwards in lateral view; gonocoxite bent in the middle; mediuncus C-shaped in lateral view and scoop-shaped in dorsal view.</p><fig id="F11" position="float" orientation="portrait"><label>Figures 30–35.</label><caption><p>
          <italic><tp:taxon-name><tp:taxon-name-part taxon-name-part-type="genus">Heterosmylus</tp:taxon-name-part> <tp:taxon-name-part taxon-name-part-type="species">flavidus</tp:taxon-name-part></tp:taxon-name></italic> Yang, 1992. Male. <bold>30</bold> terminalia, lateral view <bold>31</bold> mediuncus, lateral view <bold>32</bold> mediuncus, dorsal view <bold>33</bold> genitalia, lateral view. Female: <bold>34</bold> terminalia, lateral view <bold>35</bold> spermatheca, lateral view.</p></caption><graphic xmlns:xlink="http://www.w3.org/1999/xlink" xlink:href="zookeys-637-107-g011.jpg" position="float" orientation="portrait" xlink:type="simple" id="oo_113462.jpg"/></fig><p>
            <italic>Female Terminalia</italic> (Figs <xref ref-type="fig" rid="F11">34–35</xref>). 8<sup>th</sup> sternite finger-shaped in lateral view; ectoproct broad and approximately elliptical in lateral view; 9<sup>th</sup> gonocoxite finger-shaped in lateral view; 9<sup>th</sup> gonostylus relatively long and finger-shaped in lateral view; spermathecae bent into C-shape, base thicker than apex.</p></tp:treatment-sec><tp:treatment-sec sec-type="distribution" id="SECID0E2TAG"><title>Distribution.</title><p>China (Yunnan).</p></tp:treatment-sec></tp:taxon-treatment>
