# Supplementary material for: Revision of the genus Heterosmylus Krüger, 1913 from China (Neuroptera, Osmylidae)
Source: Zookeys. 2016 Dec 2;(637):107–28. doi: 10.3897/zookeys.637.10310 (PMC5240125; doi:10.3897/zookeys.637.10310)
Supplement: XML Treatment for Heterosmylus shennonganus [file zookeys.637.10310-treatment7.xml]

<!DOCTYPE tp:taxon-treatment
  PUBLIC "-//TaxonX//DTD Taxonomic Treatment Publishing DTD v0 20100105//EN" "tax-treatment-NSO.dtd">
<tp:taxon-treatment xmlns:tp="http://www.plazi.org/taxpub"><tp:treatment-meta><kwd-group><label>Taxon classification</label><kwd><named-content content-type="kingdom">Animalia</named-content></kwd><kwd><named-content content-type="order">Neuroptera</named-content></kwd><kwd><named-content content-type="family">Osmylidae</named-content></kwd></kwd-group><mixed-citation publication-type="journal"><person-group><name><surname>Dong</surname><given-names>Min</given-names></name><name><surname>Xu</surname><given-names>Han</given-names></name><name><surname>Wang</surname><given-names>Yongjie</given-names></name><name><surname>Jia</surname><given-names>Chunfeng</given-names></name><name><surname>Liu</surname><given-names>Zhiqi</given-names></name></person-group><article-title>Revision of the genus <italic><tp:taxon-name><tp:taxon-name-part taxon-name-part-type="genus">Heterosmylus</tp:taxon-name-part></tp:taxon-name></italic> Krüger, 1913 from China (<tp:taxon-name><tp:taxon-name-part taxon-name-part-type="order">Neuroptera</tp:taxon-name-part></tp:taxon-name>, <tp:taxon-name><tp:taxon-name-part taxon-name-part-type="family">Osmylidae</tp:taxon-name-part></tp:taxon-name>)</article-title><source>Zookeys</source><day>2</day><month>12</month><year>2016</year><volume>2016</volume><issue>637</issue><fpage>107</fpage><lpage>128</lpage><pub-id pub-id-type="doi">10.3897/zookeys.637.10310</pub-id></mixed-citation></tp:treatment-meta><tp:nomenclature><tp:taxon-name>
            <tp:taxon-name-part taxon-name-part-type="genus">Heterosmylus</tp:taxon-name-part>
            <tp:taxon-name-part taxon-name-part-type="species">shennonganus</tp:taxon-name-part>
          </tp:taxon-name><tp:taxon-authority>Yang, 1997</tp:taxon-authority><xref ref-type="fig" rid="F12">Figs 36</xref><xref ref-type="fig" rid="F13">, 37–43</xref><!--PageBreak--></tp:nomenclature><tp:treatment-sec sec-type="material" id="SECID0EKVAG"><title>Material examined.</title><p>Holotype Male. CHINA: Hubei (Province): Shennongjia, [<named-content xmlns:xlink="http://www.w3.org/1999/xlink" content-type="dwc:verbatimCoordinates" xlink:type="simple"><named-content content-type="geo-json" specific-use="{&#34;type&#34;:&#34;Point&#34;,&#34;coordinates&#34;:[110.633333,31.700000]}" id="NCID0ETVAG" xlink:type="simple">31°42'N, 110°38'E</named-content></named-content>], 21.viii.1985, leg. Xiaoyuan Mao. [Verbatim label data (translated from Chinese)]: CHINA: Hubei Prov., Shennongjia, 21.viii.1985/ Xiaoyuan Mao/ <named-content xmlns:xlink="http://www.w3.org/1999/xlink" content-type="dwc:institutional_code" xlink:type="simple">CAU</named-content>. Paratype 4 males, 3 females, same data as the holotype. 1 female, Henan: Luanchuan, Longyuwan, 1997.08.14, leg. <named-content xmlns:xlink="http://www.w3.org/1999/xlink" content-type="dwc:institutional_code" xlink:type="simple">RLS</named-content>. 1 male, CHINA: Henan (Province): Luanchuan, Longyuwan, 18.viii.1997, leg. <named-content xmlns:xlink="http://www.w3.org/1999/xlink" content-type="dwc:institutional_code" xlink:type="simple">RLS</named-content>. 1 male, CHINA: Henan (Province): Luanchuan, Longyuwan, 19.vii.2004, leg. Bingzhen Yan. 1 female, CHINA: Henan (Province): Neixiang, Baotianman, 23.vii.2004, leg. Bingzhen Yan. 1 male, CHINA: Henan (Province): Neixiang, Baotianman, 24.vii.2004, leg. Bingzhen Yan. 1 male, CHINA: Chongqing: Jiangjin, Simianshan, 21.ix.2007, leg. Weiwei Zhang. 1 female, CHINA: Shaanxi (Province): Xiangyangba, 24.viii.1982, leg. Shenghui Lei.</p></tp:treatment-sec><tp:treatment-sec sec-type="diagnosis" id="SECID0ELWAG"><title>Diagnosis.</title><p>Pronotum with two narrow longitudinal dark brown marks in middle; ectoproct with a dorsal coniform process in lateral view; gonarcus with a short finger-like process distally in lateral view.</p></tp:treatment-sec><tp:treatment-sec sec-type="redescription" id="SECID0EQWAG"><title>Redescription.</title><p>Body length 8–10 mm. <italic>Head</italic>. Vertex with a brown cross-stripe; frons yellow but brown on both sides; ocelli large and prominent, compound eyes shiny black; antennae dark brown; clypeus fulvous, maxillary and labial palpi brown.</p><p>
            <italic>Thorax</italic>. Pronotum with two narrow longitudinal dark brown marks in the middle; mesonotum with dark setae; metanotum without spots. <italic>Wings</italic> (Fig. <xref ref-type="fig" rid="F12">36</xref>). Forewing length 16–17 mm, width 6.4 mm; membrane hyaline, veins mainly brown; pterostigma yellowish but brown on both sides; costal field with three or four brown spots; <italic>r1-rs</italic> edged with brown marks; Rs with 8–9 branches, cross-veins among branches of Rs forming two series of gradates; the outer gradate cross-veins edged with brown spots. Hind wing length 15.5 mm, width 5.4 mm. Membrane hyaline with few spots.</p><fig id="F12" position="float" orientation="portrait"><label>Figure 36.</label><caption><p>Wings of <italic><tp:taxon-name><tp:taxon-name-part taxon-name-part-type="genus">Heterosmylus</tp:taxon-name-part> <tp:taxon-name-part taxon-name-part-type="species">shennonganus</tp:taxon-name-part></tp:taxon-name></italic> Yang, 1997.</p></caption><graphic xmlns:xlink="http://www.w3.org/1999/xlink" xlink:href="zookeys-637-107-g012.jpg" position="float" orientation="portrait" xlink:type="simple" id="oo_113463.jpg"/></fig><p>
            <italic>Male Terminalia</italic> (Figs <xref ref-type="fig" rid="F13">37–40</xref>). Ectoproct approximately quadrate with a dorsal coniform process in lateral view; gonarcus approximately rod-like and distally sclerotized with a short finger-like process in lateral view; gonocoxite curved as ancon and distally <!--PageBreak-->dilated as lobe; mediuncus curved and thickened in lateral view and boat-shaped with a cone-shaped apex in dorsal view.</p><fig id="F13" position="float" orientation="portrait"><label>Figures 37–43.</label><caption><p>
          <italic><tp:taxon-name><tp:taxon-name-part taxon-name-part-type="genus">Heterosmylus</tp:taxon-name-part> <tp:taxon-name-part taxon-name-part-type="species">shennonganus</tp:taxon-name-part></tp:taxon-name></italic> Yang, 1997. Male <bold>37</bold> terminalia, lateral view <bold>38</bold> mediuncus, lateral view <bold>39</bold> mediuncus, dorsal view <bold>40</bold> genitalia, lateral view. Female: <bold>41</bold> terminalia, lateral view <bold>42</bold> spermatheca, lateral view <bold>43</bold> 8<sup>th</sup> sternite, ventral view.</p></caption><graphic xmlns:xlink="http://www.w3.org/1999/xlink" xlink:href="zookeys-637-107-g013.jpg" position="float" orientation="portrait" xlink:type="simple" id="oo_113464.jpg"/></fig><p>
            <italic>Female Terminalia</italic> (Figs <xref ref-type="fig" rid="F13">41–43</xref>). 8<sup>th</sup> sternite approximately finger-shaped in lateral view. Ectoproct trapeziform in lateral view; 9<sup>th</sup> gonocoxite approximately finger-shaped in lateral view; 9<sup>th</sup> gonostylus finger-shaped and brown; spermathecae bend into C-shape.</p></tp:treatment-sec><tp:treatment-sec sec-type="distribution" id="SECID0E1ZAG"><title>Distribution.</title><p>China (Henan, Shaanxi, Hubei, Chongqing).</p><!--PageBreak--></tp:treatment-sec></tp:taxon-treatment>
