# Supplementary material for: Revision of the genus Heterosmylus Krüger, 1913 from China (Neuroptera, Osmylidae)
Source: Zookeys. 2016 Dec 2;(637):107–28. doi: 10.3897/zookeys.637.10310 (PMC5240125; doi:10.3897/zookeys.637.10310)
Supplement: XML Treatment for Heterosmylus curvagradatus [file zookeys.637.10310-treatment8.xml]

<!DOCTYPE tp:taxon-treatment
  PUBLIC "-//TaxonX//DTD Taxonomic Treatment Publishing DTD v0 20100105//EN" "tax-treatment-NSO.dtd">
<tp:taxon-treatment xmlns:tp="http://www.plazi.org/taxpub"><tp:treatment-meta><kwd-group><label>Taxon classification</label><kwd><named-content content-type="kingdom">Animalia</named-content></kwd><kwd><named-content content-type="order">Neuroptera</named-content></kwd><kwd><named-content content-type="family">Osmylidae</named-content></kwd></kwd-group><mixed-citation publication-type="journal"><person-group><name><surname>Dong</surname><given-names>Min</given-names></name><name><surname>Xu</surname><given-names>Han</given-names></name><name><surname>Wang</surname><given-names>Yongjie</given-names></name><name><surname>Jia</surname><given-names>Chunfeng</given-names></name><name><surname>Liu</surname><given-names>Zhiqi</given-names></name></person-group><article-title>Revision of the genus <italic><tp:taxon-name><tp:taxon-name-part taxon-name-part-type="genus">Heterosmylus</tp:taxon-name-part></tp:taxon-name></italic> Krüger, 1913 from China (<tp:taxon-name><tp:taxon-name-part taxon-name-part-type="order">Neuroptera</tp:taxon-name-part></tp:taxon-name>, <tp:taxon-name><tp:taxon-name-part taxon-name-part-type="family">Osmylidae</tp:taxon-name-part></tp:taxon-name>)</article-title><source>Zookeys</source><day>2</day><month>12</month><year>2016</year><volume>2016</volume><issue>637</issue><fpage>107</fpage><lpage>128</lpage><pub-id pub-id-type="doi">10.3897/zookeys.637.10310</pub-id></mixed-citation></tp:treatment-meta><tp:nomenclature><tp:taxon-name>
            <tp:taxon-name-part taxon-name-part-type="genus">Heterosmylus</tp:taxon-name-part>
            <tp:taxon-name-part taxon-name-part-type="species">curvagradatus</tp:taxon-name-part>
          </tp:taxon-name><tp:taxon-authority>Yang, 1999</tp:taxon-authority><xref ref-type="fig" rid="F14">Figs 44</xref><xref ref-type="fig" rid="F15">, 45–50</xref></tp:nomenclature><tp:treatment-sec sec-type="material" id="SECID0EJ2AG"><title>Material examined.</title><p>Holotype Male. CHINA: Fujian (Province): Wuyishan, Huanghuacong, [<named-content xmlns:xlink="http://www.w3.org/1999/xlink" content-type="dwc:verbatimCoordinates" xlink:type="simple"><named-content content-type="geo-json" specific-use="{&#34;type&#34;:&#34;Point&#34;,&#34;coordinates&#34;:[117.700000,27.800000]}" id="NCID0ES2AG" xlink:type="simple">27°48'N, 117°42'E</named-content></named-content>], 13.x.1980, leg. Fan Jiang. [Verbatim label data (translated from Chinese)]: CHINA: Fujian Prov., Wuyishan, Huanghuacong/ 13.x.1980/ Fan Jiang/ <named-content xmlns:xlink="http://www.w3.org/1999/xlink" content-type="dwc:institutional_code" xlink:type="simple">CAU</named-content>. Paratype Female. CHINA: Fujian (Province): Wuyishan, Xianfenling, 19.ix.1987. leg. Jiashe Wang.</p></tp:treatment-sec><tp:treatment-sec sec-type="diagnosis" id="SECID0EC3AG"><title>Diagnosis.</title><p>Two yellow longitudinal stripes present from pronotum to mesonotum. mesoscutellum bright yellow, metanotum with a central yellow stripe; apex of gonarcus slightly dilated, short and curved dorsally.</p><!--PageBreak--></tp:treatment-sec><tp:treatment-sec sec-type="redescription" id="SECID0EI3AG"><title>Redescription.</title><p>Body length 7–10 mm. <italic>Head</italic>. Vertex shiny yellow with a brown round spot in middle and a greyish yellow transverse band near antennae; frons bright yellow with a black brown stripe; ocelli grey but black at base; compound eyes grey and glossy; antennae black; clypeus yellow, maxillary and labial palpi dark brown. <italic>Thorax</italic>. Dark brown with two yellow longitudinal stripes from pronotum to mesonotum. mesoscutellum bright yellow, metanotum with a central yellow stripe. <italic>Wings</italic> (Fig. <xref ref-type="fig" rid="F14">44</xref>). Forewing length 15–17 mm, width 5–6 mm; membrane hyaline, veins fuscous with numerous long setae; pterostigma yellow but brown on both sides. Crossveins <italic>r1-rs</italic> edged with dark brown spots. Rs with 8–9 branches, gradates cross-veins with brown marks. Hind wing length 13–14 mm, width 4–6 mm; membrane hyaline without spots besides the pterostigma.</p><fig id="F14" position="float" orientation="portrait"><label>Figure 44.</label><caption><p>Wings of <italic><tp:taxon-name><tp:taxon-name-part taxon-name-part-type="genus">Heterosmylus</tp:taxon-name-part> <tp:taxon-name-part taxon-name-part-type="species">curvagradatus</tp:taxon-name-part></tp:taxon-name></italic> Yang, 1999.</p></caption><graphic xmlns:xlink="http://www.w3.org/1999/xlink" xlink:href="zookeys-637-107-g014.jpg" position="float" orientation="portrait" xlink:type="simple" id="oo_113465.jpg"/></fig><p>
            <italic>Male Terminalia</italic> (Figs <xref ref-type="fig" rid="F15">45–48</xref>). Ectoproct approximately pentagonal in lateral view; gonarcus rod-like in lateral view, apex slightly inflated, short and curved dorsad; mediuncus fused at base and scoop-shaped in dorsal view and apex flat-bottomed in dorsal view.</p><fig id="F15" position="float" orientation="portrait"><label>Figures 45–50.</label><caption><p>
          <italic><tp:taxon-name><tp:taxon-name-part taxon-name-part-type="genus">Heterosmylus</tp:taxon-name-part> <tp:taxon-name-part taxon-name-part-type="species">curvagradatus</tp:taxon-name-part></tp:taxon-name></italic> Yang, 1999. Male: <bold>45</bold> terminalia, lateral view <bold>46</bold> mediuncus, lateral view <bold>47</bold> mediuncus, dorsal view <bold>48</bold> genitalia, lateral view. Female: <bold>49</bold> terminalia, lateral view <bold>50</bold> spermatheca, lateral view.</p></caption><graphic xmlns:xlink="http://www.w3.org/1999/xlink" xlink:href="zookeys-637-107-g015.jpg" position="float" orientation="portrait" xlink:type="simple" id="oo_113466.jpg"/></fig><p>
            <italic>Female Terminalia</italic> (Figs <xref ref-type="fig" rid="F15">49–50</xref>). 8<sup>th</sup> sternite reduced into finger-shape in lateral view; ectoproct approximately trapezoid in lateral view; 9<sup>th</sup> gonocoxite approximately finger-shaped in lateral view; 9<sup>th</sup> gonostylus brown and short; spermathecae bend into C-shape.</p></tp:treatment-sec><tp:treatment-sec sec-type="distribution" id="SECID0EK6AG"><title>Distribution.</title><p>China (Fujian).</p><!--PageBreak--><!--PageBreak--></tp:treatment-sec></tp:taxon-treatment>
